# Supplementary material for: Synthesis, Characterization and Anticancer Efficacy Evaluation of Benzoxanthone Compounds toward Gastric Cancer SGC-7901
Source: Molecules. 2022 Mar 18;27(6):1970. doi: 10.3390/molecules27061970 (PMC8949258; doi:10.3390/molecules27061970)
Supplement: Supplementary file 1 [file molecules-27-01970-s001.zip]

Archive with 1 entries (1 files):
- molecules-1628426-supplementary.pdf
